# Supplementary material for: Immunological Misfiring and Sex Differences/Similarities in Early COVID-19 Studies: Missed Opportunities of Making a Real IMPACT
Source: Cells. 2023 Nov 8;12(22):2591. doi: 10.3390/cells12222591 (PMC10670326; doi:10.3390/cells12222591)
Supplement: Supplementary file 1 [file cells-12-02591-s001.zip]

Archive with 10 entries (8 files):
- cells-2638127-supplementary/
- cells-2638127-supplementary/SupplemetaryDataCells-Revised/
- cells-2638127-supplementary/SupplemetaryDataCells-Revised/.DS_Store
- cells-2638127-supplementary/SupplemetaryDataCells-Revised/CellsIMPACTSupplemtalFigOct31_AB-JK.pdf
- cells-2638127-supplementary/SupplemetaryDataCells-Revised/ImpactAB_JK-Supplementary FigureS1-5andTableS1-5_LegendsOct31.pdf
- cells-2638127-supplementary/SupplemetaryDataCells-Revised/TableS1-Cells.pdf
- cells-2638127-supplementary/SupplemetaryDataCells-Revised/TableS2_AllCharacteristics.csv
- cells-2638127-supplementary/SupplemetaryDataCells-Revised/TableS3_COVID19+vsHCW.csv
- cells-2638127-supplementary/SupplemetaryDataCells-Revised/TableS4_Non-ICUvsHCW.csv
- cells-2638127-supplementary/SupplemetaryDataCells-Revised/TableS5_ICUvsHCW.csv
