# Supplementary material for: Immunological Misfiring and Sex Differences/Similarities in Early COVID-19 Studies: Missed Opportunities of Making a Real IMPACT
Source: Cells. 2023 Nov 8;12(22):2591. doi: 10.3390/cells12222591 (PMC10670326; doi:10.3390/cells12222591)
Supplement: Supplementary file 1 [file cells-12-02591-s001.zip › cells-2638127-supplementary/SupplemetaryDataCells-Revised/TableS2_AllCharacteristics.csv]

Symbol	Active Treatment Count	AntiS1IgG	AntiS1IgM	B cell number	B cells	BMI	CCL13orMCP4	CCL15orMIP1d	CCL17orTARC	CCL1orI309	CCL21Or6CKine	CCL22orMDC	CCL27orCTACK	CCL2orMCP1	CCL3orMIP1a	CCL4orMIP1b	CCL5orRANTES	CCL7orMCP3	CCL8OrMCP2	CD38+HLA-DR+CD4	CD38+HLA-DR+CD8	CD4 T cells	CD4effTreg	CD4nTreg	CD4rnTreg	CD4Tcm	CD4Tem	CD4Temra	CD4Tfh	CD8 T cells	CD8Tcm	CD8Tem	CD8Temra	Clinical score	cMono	Coagulopathy	COVIDRISK_1	COVIDRISK_2	COVIDRISK_3	COVIDRISK_4	COVIDRISK_5	CXCL10orIP10	CXCL13OrBCA1	CXCL1orGROa	CXCL5orENA78	CXCL9orMIG	CXCR3+CD4	CXCR3+CD8	DayfromTociStart
Active Treatment Count	1***									0.4192212**				0.3693883*										0.3200869*																		0.3280092*
Age	0.2713156***	0.4126958***		−0.2822814**						0.2600164**		−0.2429431**								0.3677939***	0.2242139*		0.2443955**		−0.1840909*		−0.2216448*	0.2145352*		−0.2145659*	−0.221663*	−0.3222741***	0.2987308***	0.4731201***		−0.2681132*		0.3685592***	0.2885278*			0.2346098*			−0.2626213**
AntiS1IgG	0.2033099*	1***	0.818115***			0.3737773***								−0.2211711*			−0.2012691*			0.4867374***	0.4485873***		0.3895061***			0.2588842**			0.1929299*		−0.2851275**	−0.2817953**		0.5543136***	0.4116759***			−0.2866062*											0.4509442***
AntiS1IgM		0.818115***				0.2407016*			0.282901**											0.3866478***	0.3311877**		0.2443983*								−0.26287**	−0.2664761**		0.3837037***	0.3138892**			−0.2693435*											0.3854155***
B cell number	0.2023986*				0.3467702***	0.3042344**																														0.3334796*
B cells	0.3317226***			0.2281486*					−0.246712*										0.2129971*				0.2951766***											0.2719606**								0.2037403*
BMI	0.3571664***	0.3820617***	0.2810202**	0.1915092*		1***			0.1947623*												0.1852547*						0.1940248*	0.2159857*				−0.267137**		0.4180824***		0.402988***	−0.2248612*											−0.2124712*
CCL1orI309	0.2412656*							0.4340154***			0.3986151***		0.4815935***	0.2800198**	0.3234398***	0.334825***		0.3776231***	0.529764***			−0.2481049*				−0.2094868*	−0.2076676*		−0.2070586*		−0.4295138***	−0.3967506***	0.233742*	0.6128728***		0.2326512*						0.6341808***	0.5341349***	0.2169425*		0.6431229***	−0.262874*	−0.2692194*
CCL2orMCP1	0.2919229**							0.2236424*		0.579634***	0.3435375***		0.2994714***	1***	0.2423257**	0.3237535***	0.2412306**	0.3762684***	0.4491158***												−0.3116456**	−0.2884855**		0.4622295***								0.5431986***	0.2627842**			0.464984***	−0.2657659**	−0.2646135**
CCL3orMIP1a							0.3286895***		0.2326823**	0.3452539***	0.3978805***				1***	0.327337***		0.6066008***	0.341553***		0.1974843*										−0.1968416*			0.3370117***	0.1940512*	0.2471486*					0.2717738*	0.1989625*	0.2768222**	0.2896884**		0.2933549**
CCL4orMIP1b		0.3089932**							0.3007999***	0.3260436***				0.2138031*	0.327337***			0.240746**	0.2901095**	0.2354788*								0.2034337*			−0.3685589***	−0.3582713***		0.4527712***								0.2963555***		0.3034328***		0.3596614***	−0.2865084**	−0.2372694*	0.3311741**
CCL5orRANTES	0.2739857**											0.2785302**	0.1886094*	0.2412306**			1***	−0.2495014**																								0.3464733***	0.2487642**			0.2496378**			−0.3509875**
CCL7orMCP3							0.4043585***			0.4375125***	0.2813202**	−0.1786271*		0.2888988**	0.6066008***	0.240746**		1***	0.4958757***										−0.1962704*		−0.2379168*		0.1977068*	0.3903094***		0.3276651**	−0.2213947*					0.2809819**	0.3265713***	0.2283341*		0.3537395***
CCL8OrMCP2	0.3734137***				0.2208855*	0.2205121*	0.3502137***	0.2336973**	0.1840959*	0.5715627***	0.4180483***		0.2166398*	0.3483634***	0.341553***	0.2901095**		0.4958757***	1***			−0.2818793**				−0.332039***	−0.2054337*				−0.3322487***	−0.2758441**	0.2608355**	0.4838124***								0.5694117***	0.4289391***	0.2417686**		0.431449***	−0.2171555*
CCL13orMCP4							1***		0.293906**	0.2170797*	0.5456201***				0.336483***			0.3264678***	0.3827226***		0.211854*	−0.2480428*				−0.2509061*																	0.1904145*		−0.1895058*	0.1998794*
CCL15orMIP1d								1***	0.1977804*	0.3705607***	0.294694***		0.2492382**						0.2336973**												−0.2995047**		0.2058704*	0.3683633***								0.2883876**	0.3074419***			0.2343796**
CCL17orTARC		0.3165286**	0.3599565***		−0.2098611*	0.2328154**	0.2908444**	0.1977804*	1***		0.2322071**	0.2994736***			0.2326823**	0.3007999***	−0.2146215*		0.1840959*		0.3652042***													0.2527394**											0.2472082**				0.2507401*
CCL21Or6CKine				−0.2230955*			0.3262128***	0.3242626***	0.1890004*	0.5786145***	1***		0.3183873***	0.2878366**	0.4569716***	0.1793416*		0.3154512***	0.4519477***	0.2459429*	0.2509675*										−0.2868992**	−0.2515412*		0.3395739***					0.2174983*			0.3603588***	0.4322117***			0.4334929***
CCL22orMDC				−0.2478379*	−0.2287786*	0.2152156*			0.2994736***			1***						−0.1786271*																					0.2394416*
CCL27orCTACK	0.2187853*			−0.2635249**				0.2492382**		0.3469398***	0.2652302**		1***	0.247786**					0.2166398*			−0.2044225*							−0.1969656*					0.2359648**	−0.2859912**			0.2560392*	0.2441357*			0.4487978***	0.3610796***	0.2198416*		0.3768692***	−0.2303025*
CD4 T cells		0.1859308*																	−0.2089237*	0.3233172***		1***	0.2462951**	0.3261325***	0.1833346*	0.5737296***			0.3442397***	−0.8204442***		−0.2493738**	−0.5417753***		0.2596252**								−0.2211346*					−0.1745306*
CD4effTreg	0.2577266**	0.3783482***	0.2819812**		0.3164524***										0.199044*					0.4863471***	0.246314**	0.241308**	1***	0.3948661***	−0.1843682*	0.2416091**			0.2675616**	−0.2288463*		−0.1884728*		0.4126818***	0.3581042***		0.254925*					0.2278517*	0.2832254**			0.2464593*
CD4nTreg																				0.2334666**		0.3244049***	0.3948661***	1***		0.3571071***			0.3403904***	−0.3746454***			−0.2296423*		0.2594245**
CD4rnTreg																							−0.1837498*		1***	−0.23858**	−0.2485758**			−0.1781321*			−0.1963232*							−0.2402015*
CD4Tcm		0.2714246**	0.2527349*																−0.281442**	0.3567968***		0.6097848***	0.2511874**	0.369891***	−0.2119421*	1***	0.1949966*		0.5951045***	−0.5063948***	0.2838602**		−0.3373689***		0.3003833***								−0.2313907*				0.2295248*
CD4Tem						0.1868805*				−0.2480551*															−0.2148575*	0.1949966*	1***		0.2118271*		0.1780843*	0.3226082***									−0.2636518*
CD4Temra						0.2070673*	−0.2742473**																			−0.1781781*					−0.2245028*	−0.1830437*	0.3110495***						0.2568081*
CD4Tfh			0.2136901*																	0.2987036***		0.3442397***	0.2324095**	0.2760992**		0.5015564***			1***	−0.355579***	0.2807123**		−0.2461599**						−0.2697039*								0.327026***
CD8 T cells																				−0.2933311***	0.2190474*	−0.8204442***	−0.2365388**	−0.375506***	−0.1914885*	−0.4775405***			−0.355579***	1***		0.2686644**	0.6608877***		−0.2845239**													0.1784495*
CD8Tcm	−0.1892892*	−0.28352**	−0.233599*							−0.4463381***						−0.2142658*				−0.2549749**	−0.1974568*					0.2838602**	0.1780843*	−0.2173544*	0.3336892***		1***	0.3120246***	−0.2239668*	−0.4643113***		−0.2513924*						−0.2924604**					0.2591444**	0.2246383*	−0.3473315**
CD8Tem	−0.2196349*	−0.2889201**	−0.263887**			−0.3105582***			−0.2165122*	−0.3977068***	−0.2444181*				−0.2086975*	−0.3180104**			−0.2444324*	−0.2945909***	−0.1924532*	−0.2793934**	−0.1884728*				0.312335***	−0.1850935*		0.3009701***	0.3041792***	1***		−0.3912145***		−0.2536686*						−0.2379591*	−0.2041769*			−0.3148494**		0.1750496*	−0.3549622**
CD8Temra										0.2717682**											0.2028157*	−0.5476355***		−0.2917548***	−0.2131791*	−0.3373689***		0.2454759**	−0.2289237**	0.6668149***	−0.2239668*		1***	0.3167657***									0.2608297**				−0.1742201*
CD38+HLA-DR+CD4		0.4173278***	0.3502378***							0.2753363**	0.2265794*					0.283261**					0.483501***	0.3316689***	0.4772701***	0.2086391*		0.3309606***			0.28499**	−0.2986525***	−0.2715497**	−0.3079891***		0.4336515***	0.3200359***								0.2338731*			0.331409***			0.266026*
CD38+HLA-DR+CD8		0.4114076***	0.3358854***			0.2105643*			0.3591794***											0.4834338***	1***		0.2462709**							0.2201778*	−0.1920471*	−0.1933066*	0.2080149*	0.3680394***			0.3552311**						0.2893072**			0.2193243*
Clinical score	0.2136676*					0.3108215**	0.2412482*	0.2702893*	0.2713441*	0.481169***	0.2304339*			0.2209203*	0.290249**	0.2930794**		0.4364184***	0.2966813**												−0.423471***	−0.287969**		1***		0.2555441*						0.3743914***	0.3294496**			0.3607881***	−0.2153999*	−0.251788*	0.4336661***
cMono		0.4274399***	0.3810772***												0.2229254*	0.2523717*				0.3302866***		0.2088028*	0.3515573***	0.2647035**		0.2702935**				−0.2897396**	−0.1792943*			0.3058908***	1***
COVIDRISK_1
COVIDRISK_2
COVIDRISK_3
COVIDRISK_4
COVIDRISK_5
CXCL1orGROa									0.1851382*	0.2565275**			0.2235146*		0.1893443*	0.323513***		0.2118923*	0.2220448*			−0.1976444*										−0.2282712*		0.3645612***			−0.2209613*				0.2622835*	0.2894738**	0.2093129*	1***	0.2683125**	0.2590314**	−0.38593***	−0.3638561***
CXCL5orENA78							−0.1862182*		0.2472082**																												−0.2183878*	−0.2636149*					−0.2103764*	0.3414772***	1***	−0.220885*
CXCL9orMIG	0.3926451***							0.2343796**		0.6333203***	0.3834322***		0.3768692***	0.3361964***	0.2933549**	0.3596614***		0.3537395***	0.431449***	0.37815***	0.3229537***		0.2442612*								−0.3708658***	−0.3987758***		0.6555565***		0.3248882**			0.2576424*			0.7187236***	0.5890511***	0.3111781***	−0.220885*		−0.223974*	−0.2197234*
CXCL10orIP10	0.6008552***			−0.2023123*				0.2883876**		0.661639***	0.3232311***		0.4487978***	0.4307906***	0.1989625*	0.2963555***	0.2580033**	0.2809819**	0.5694117***							−0.2161981*					−0.4022829***	−0.245603*	0.2204738*	0.6717073***				0.2292704*	0.2355565*				0.5368773***	0.3360766***		0.7187236***	−0.3261887***	−0.4234821***
CXCL13OrBCA1	0.3010837***							0.3074419***		0.4779293***	0.3866419***		0.3610796***		0.2768222**			0.3265713***	0.4289391***	0.2310553*	0.3606352***	−0.2453712*	0.2374249*			−0.2099508*			−0.2122444*	0.2663011**	−0.2978046**	−0.2076644*	0.4594325***	0.5281495***					0.2372787*			0.5368773***	1***	0.2381213**	−0.2103764*	0.5890511***
CXCR3+CD4	−0.2116908*									−0.2362737*					−0.2396699*	−0.2664656**			−0.2208743*							0.1907098*			0.34708***		0.2258855*			−0.2406583**								−0.3015068**		−0.3115784**		−0.2024773*	1***	0.5220893***
CXCR3+CD8	−0.3192851***					−0.2338034**				−0.2896269**						−0.2412013*			−0.206495*											0.1949904*	0.211537*			−0.2811759**			0.3037774**					−0.396243***		−0.2951624**		−0.2155504*	0.5220893***	1***
DayfromTociStart	−0.3708039**	0.5233162***	0.4344519**						0.2869263*							0.279612*	−0.3524547*																			0.4066288**						−0.3242925*
DaysfromCSEnd
DaysfromCSStart								−0.5110229*																	0.5701257*																		−0.5406341*						0.8413908***
DaysfromHQEnd		0.3210083*																							0.4107368**			0.5317716***								0.3720067*													0.7759367***
DaysfromHQStart	−0.4775742***	0.4329417***	0.385779***														−0.2613768*											0.2544393*				−0.2972116*				0.3898117***						−0.2400631*							0.8225001***
DaysfromRemEnd
DaysfromRemStart
DC1s	−0.3374223***	−0.2726329**	−0.2811042**			−0.3728944***				−0.2997541**										−0.2578773**	−0.2410433**										0.2500606**	0.3094443***	−0.212125*	−0.4798403***								−0.3891249***				−0.227546*	0.2231468*	0.3289432***
DC2s	−0.4353736***	−0.2478377**			−0.2372679**	−0.335863***				−0.2520293*										−0.2464896**			−0.1966822*								0.256792**	0.2237981*	−0.2422839**	−0.4845875***								−0.3575493***					0.301431***	0.4106187***
DFSO	−0.2271282*	0.4302644***	0.3122857**				0.2595502*																													0.214818*													0.6461924***
EGF				0.2258425*												0.2458183**													−0.208477*															0.494908***	0.2497282**
Eotaxin	−0.1876898*					−0.2093219*	0.466608***							0.1754387*				0.2288518*										−0.4820203***																	−0.2723203**
Eotaxin2		0.3836804***	0.3979918***	0.1984444*			0.2724091**													0.3069999**	0.2491106*		0.1938054*					−0.2910783**																					0.2949797**
Eotaxin3	−0.208259*	−0.1979105*					0.5517144***										−0.1788158*	0.3294678***										−0.5468517***														−0.2198265*		−0.21017*	−0.3326635***
Ethnicity
FGF2							0.2542589**			0.2587833**	0.2861856**				0.6401437***		−0.254151**	0.6465008***	0.2128874*						−0.2324803*				−0.2034842*					0.245387**		0.2249634*							0.2511486**		−0.184767*	0.2467203**
FLT3L										0.355***	0.2234014*				0.3796628***	0.2391075**		0.3326448***	0.2794212**													−0.2159227*		0.2607417**								0.2697026**	0.2027961*			0.3377596***		−0.2659701**
Follicullar CD8T	−0.1836915*																					−0.1909351*							0.3999701***		0.2096916*																0.2691659**
Fractalkine								0.2212974*		0.3968287***	0.4727808***			0.2069026*	0.4944589***			0.5369695***	0.2420363**													−0.2064117*				0.3140834**							0.2285874*			0.1914119*
GCSF						0.237031*					0.2768123*				0.3545755**		−0.2455155*	0.2491709*
GMCSF							0.2506698**			0.2008541*	0.2995418***				0.55678***		−0.2135961*	0.5919429***											−0.2011778*							0.4214568***													0.2189671*
GzB+CD8										0.2568627*											0.4031196***	−0.4835606***			−0.3010673***	−0.1888749*			−0.2282475*	0.5989463***	−0.1929419*		0.7869802***	0.3741794***									0.2963321**
ICU			0.2650743*			0.2365075*	0.2171228*	0.210895*	0.2996866**	0.3710407***					0.2213781*	0.2497696*		0.3887009***	0.2444666*	0.2817148**											−0.388176***	−0.268251*		0.8717879***		0.2805057**						0.2333787*	0.257343*			0.3064473**			0.4404613***
IFNa2	0.2014268*						0.1819802*			0.403282***	0.3886084***				0.5821611***		−0.182558*	0.4471203***	0.3684557***										−0.2187835*					0.287962**							0.2307204*	0.2326434**	0.3022928***			0.2266852*
IFNg+CD4							−0.3058982**								−0.2665301**			−0.2346863*								0.1825829*	0.3880799***		0.2939766***		0.2708433**			−0.1803396*						0.2661317*							0.1808622*
IFNg+CD8																					0.2507628**	−0.443554***			−0.2471747**		0.1930375*			0.4087895***	0.1992721*	0.2090779*	0.4032537***				0.2546955*			0.3547799**
IFNL2orIL28A							0.3924273***				0.361457***				0.4385675***			0.267307**	0.2419502**																	0.237424*							0.1815964*		−0.2262513*
IFNy							0.2677242**	0.229006*		0.4648081***	0.4245156***			0.2957608**	0.6130901***			0.7458288***	0.4117532***															0.3417182***				0.2429394*				0.2545056**	0.3254136***	0.2162211*		0.36356***
IL1a							0.3152568**		0.2573672**	0.3893013***	0.4094623***				0.6882071***	0.3102052**		0.5531097***	0.345995***		0.2474871*										−0.2488855*	−0.2729593*		0.375776***	0.2939885**	0.2451552*					0.2836631*		0.3286538***	0.2635378**		0.3506442***			0.2728205*
IL1b							0.3274633***		0.194459*	0.3211736***	0.344914***				0.586215***	0.2197633*	−0.3194889***	0.556267***	0.2249237*								−0.2186682*							0.2396955*	0.2111371*											0.2684353**
IL1RA	0.2720227**	0.3609722***	0.2366048*			0.3485283***		0.2539526**	0.2799919**	0.5363046***	0.3160951***		0.228016*	0.254014**	0.4642939***	0.5240608***		0.4278117***	0.4860002***		0.2310241*		0.2050681*				−0.2182927*	0.2243298*			−0.3509748***	−0.4788921***	0.248627*	0.6188735***		0.3160024**						0.4604528***	0.2998401**	0.3214129***		0.5859668***	−0.2975532**	−0.2880268**	0.3865464***
IL2	−0.3879954*										0.3561651*				0.5608258***	0.3778417*		0.4706482**																										0.3842515*
IL2+CD4			0.2391726*																			0.3410684***			0.2689269**	0.35873***			0.4076392***	−0.2774711**			−0.2190442*										−0.2190113*		0.2152301*
IL2+CD8																								0.1862773*					0.3070881***		0.3175174***
IL3					0.4738709*										0.7602804***		−0.6829181***	0.6344872***																															0.422164*
IL4															0.5379482***	0.3486608*	−0.3445915*	0.5988222***
IL4+CD4	0.2140493*																									0.1833485*	0.1994096*		0.1893333*											0.308017**
IL5							0.2932188**			0.4159929***	0.24118**			0.2269972*	0.3448677***	0.2344802**		0.4815999***	0.2966427***		0.2105331*						−0.2239091*				−0.2825952**			0.296125***								0.2429834**	0.306395***		−0.2691407**	0.4065822***
IL6	0.3143943**					0.2352785*		0.3410995***		0.6786195***	0.2137747*		0.2793705**	0.3768761***		0.4564149***		0.3018151**	0.3611467***									0.2270109*			−0.4810592***	−0.3846393***	0.2374423*	0.7666623***								0.656172***	0.5038144***	0.3495577***		0.6729163***	−0.3034743**	−0.4166557***
IL6+CD4		0.387139***	0.4589168***																	0.3918626***	0.1853945*	0.3356064***	0.3798272***	0.2998716**		0.3966324***			0.2909093**	−0.3039155**		−0.1988245*		0.2516989**	0.2396882*			−0.2632251*									0.2069218*	0.1936094*
IL6+CD8																				0.3075426**	0.216711*		0.245064*																				0.2613931*
IL7		0.2618585*	0.2288245*	0.3679203***		0.1972442*									0.3498383***	0.2655741**		0.3657006***																0.2154579*							0.2362887*			0.3997448***
IL8orCXCL8		0.4144195***	0.3228123**					0.180647*		0.3531734***			0.3047214***	0.1908251*	0.2887984**	0.5380121***		0.2061444*	0.183857*	0.2415876*											−0.3225598***	−0.3273323***	0.2152998*	0.5263556***								0.4070403***	0.2916316**	0.524548***		0.488534***	−0.2709924**		0.237686*
IL9							0.3481902***	0.1782381*		0.3301935***	0.376105***				0.5958215***	0.1991138*		0.4842178***	0.2840413**																								0.178119*		−0.1966866*	0.1893511*
IL10	0.2394652*									0.5887604***	0.3318381**		0.2392583*	0.3568971***	0.2929543**	0.2207152*		0.4402752***	0.4731118***												−0.2373926*	−0.3101613**		0.4131941***				0.2303104*	0.3167604**			0.5270516***	0.376322***		−0.2802627**	0.5240706***	−0.2491264*	−0.2294396*
IL12p40							0.1870519*			0.2599502**	0.364025***		0.1851756*		0.417609***			0.3955922***	0.2735856**		0.2924242**																0.2232377*		0.333839**			0.2552965**	0.3271246***		−0.2285277*	0.3734642***
IL12p70							0.3287443**				0.4119724***				0.5831438***			0.5740441***
IL13							0.3249927***			0.190743*	0.2596766**				0.5404723***		−0.3247709***	0.6537199***	0.2041039*																	0.3479776**													0.2492878*
IL15	0.3079721***							0.2165324*		0.4598051***	0.4685974***		0.2918864**	0.3830235***	0.6365329***	0.2792415**		0.4046816***	0.4487697***										−0.2754753**		−0.2734141**	−0.2305645*	0.200438*	0.3901064***							0.2412508*	0.4214397***	0.3990216***	0.3224443***		0.3743514***	−0.2872874**	−0.2410436*
IL16							0.2489811**			0.1845919*	0.3336163***				0.319077***			0.1947184*	0.2329509**	0.2661775**																							0.1924676*
IL17+CD4		0.4728256***	0.3675746***	0.2048375*	0.1803373*										0.2021259*	0.2051593*				0.3669594***	0.2706894**	0.1815843*	0.4091357***	0.1964403*		0.2486627**						−0.2041385*		0.363586***	0.5176421***
IL17A							0.3797704***			0.3706919***	0.4072014***	−0.276393*			0.7077326***	0.2625492*		0.5765059***	0.4084211***		0.3126188**						−0.284226*					−0.3184111**		0.250598*							0.2858453*		0.2801751**		−0.2209103*	0.2435453*
IL17E/IL25							0.2590135**				0.1965568*				0.5764308***			0.522247***	0.2124364*
IL17F							0.2073255*			0.2679672**	0.3821706***	−0.1854746*			0.4958653***			0.3983742***	0.2745389**										−0.2160519*														0.2140462*
IL18	0.3707898***				0.2547484*					0.404973***	0.1926175*	−0.1980618*	0.2422399**	0.2267647*	0.3433665***	0.2832679**		0.3839324***	0.4984407***	0.2249718*	0.2077481*		0.2003738*								−0.3009594**		0.2374917*	0.5023212***		0.3468478**						0.5392821***	0.4870212***	0.320584***		0.583615***	−0.2111927*	−0.2512723*
IL20					0.2467308*		0.3858954***				0.4451546***				0.384535***			0.2274127*	0.2991875***		0.2047153*									0.221365*	−0.1973483*				0.2508726*								0.3281617***
IL21					0.5326453**		0.5538778***			0.5479096***	0.6884003***			0.4498738**	0.5831383***		0.3346848*	0.5458085***	0.5919424***		0.4933186**	−0.3747562*						−0.4235315*						0.3350308*									0.4813587***			0.3217226*
IL22							0.3796927***								0.4763918***		−0.2581355**	0.6333068***	0.2035714*																	0.3554336***													0.2270894*
IL23							0.2469351**			0.1938257*	0.3477929***				0.364705***			0.1930934*	0.2080152*								−0.2151278*		−0.2014389*
IL27										0.2089693*	0.1757827*		0.2648776**	0.2581018**	0.2870455**	0.2722254**		0.3238865***	0.2375319**													−0.2348246*		0.2033136*			0.3086752**					0.1800489*	0.2830139**		−0.2883904**	0.2682979**
IL33							0.3923823**			0.596398***	0.7370382***			0.3363973*	0.4995994***	0.2906536*		0.3624901**	0.5860916***	0.3295102*	0.4278207**										−0.3997073**	−0.3526317*		0.4210762**		0.5173002**							0.353594**			0.4555261***
intMono	0.2520207**			−0.2468361**										−0.2527723*			−0.2300659*			0.3405979***			0.1851596*	0.1826541*		0.2122171*				−0.2266299*		−0.2254814*		0.2374127**	0.365472***									−0.2486554*	−0.2913577**
LIF							0.5108829***			0.5238137***	0.745199***		0.2498364*		0.6364791***			0.5615268***	0.4453449***										−0.2732461*								−0.3112669*			−0.3080226*
Macrophages																																								0.2407861*
MCSF	0.3229602***									0.5309596***	0.3633925***		0.2525086**	0.2485806**	0.5187621***	0.3484352***		0.4493172***	0.4284853***									0.265594**			−0.2074959*	−0.2329344*	0.347642***	0.4396151***					0.3065894**			0.5341465***	0.4134344***	0.3239667***		0.4963111***	−0.2571045*
Na√Øve CD4 T cells																						0.4665221***			0.3870701***					−0.3467024***	−0.189103*	−0.2183883*	−0.205*						−0.2448695*
Naive CD8 T cells				0.3183022***		0.1890247*														−0.2449044**			−0.2079859*	−0.2691619**	0.2224548*								−0.2441847**				−0.2390239*	−0.260067*	−0.3504208**						0.2646856**
ncMono	0.3505326***	0.307602***	0.2501259*			0.2887871**				0.3045483**					0.2485346*	0.2445857*		0.2682772**		0.2632828**								0.2276837*			−0.2842195**	−0.2290792*		0.5423537***		0.2893435*						0.2647959**				0.34718***	−0.2227649*	−0.2266588*
NK cells											0.2266109*																																				0.2771647**	0.2176353*
NKT cells				−0.1782913*																−0.2254592*		−0.4652035***			−0.2144231*					0.3783881***		0.2907285**	0.4015337***																−0.313956**
Np load		−0.3429886**	−0.2459988*																							−0.3019205*												0.2588123*
PD1+TIM3+CD4	0.2055676*	0.2674071**	0.2821332**			0.2363832**			0.2279145*	0.3381762***	0.2435896*				0.2426452*	0.2206422*				0.7656227***	0.50367***	0.2043072*	0.3409841***	0.1979972*		0.2512606**					−0.2396141**	−0.2819267**		0.4814455***	0.1833783*							0.2067741*	0.2802151**			0.3277501***
PD1+TIM3+CD8		0.3367243***	0.340063***			0.224924*			0.2651671**						0.2569684*					0.3947338***	0.7474308***		0.1963544*							0.1810493*		−0.1746739*		0.3066589***		0.2419936*	0.2200315*						0.2533472*			0.2656435**
pDCs	−0.2397543**	−0.4319759***	−0.4037021***		−0.2191999*	−0.3745156***				−0.2216891*					−0.2246778*	−0.2118748*				−0.2160684*	−0.1906592*		−0.3055297***					−0.1790361*			0.2854357**		−0.2532443**	−0.5110707***		−0.2502756*						−0.2476571*				−0.2404335*		0.2713367**	−0.3329476**
PDGFAA		0.2238728*	0.2560855*								−0.2059439*					0.2076968*													−0.2604544**									−0.3234122**						0.4172231***	0.3894576***		−0.2152822*		0.2169443*
PDGFABAndPDGFBB		0.2130771*							0.1847597*	−0.1868982*	−0.2305235*					0.221184*			−0.1858408*																			−0.2977372**						0.3059643***	0.3205102***		−0.2064249*
Risk Factor Count								0.303969*																											0.307564*		0.4239064***	0.4777155***	0.4507374***	0.2956662*
Saliva load	0.4686699**	−0.3065522*									0.3563099*			0.315153*	0.299676*				0.3904289**																							0.4153961**	0.3216303*
sCD40L		0.2806522**	0.2489561*	0.2016529*					0.3067404***		−0.2139357*					0.2463096**																						−0.2574763*						0.4347306***	0.3856902***				0.2134631*
SCF							0.2958104*	0.2831053*		0.5860271***	0.6820241***		0.3498469**	0.4116339***	0.5458724***			0.4360633***	0.507157***															0.352579**								0.3204562**	0.4319472***			0.4047792***
SDF1aAndSDF1B				−0.2035008*			0.1903462*			0.3751016***	0.2759214**		0.2107052*		0.2292384*		−0.2145406*	0.1948302*	0.3431345***								−0.3794316***												0.2561924*				0.2324253**		−0.1811996*
T cell number		−0.2790926**	−0.2657243*	0.4805857***						−0.403791***	−0.2354205*				−0.2445336*	−0.2616077*		−0.2745925*		−0.4492655***	−0.2699797**		−0.2638122**			−0.2478601*			−0.2405317*			0.2438982*	−0.2280781*	−0.4866478***	−0.3101859**							−0.358812**			0.2375183*
T cells	−0.341454***	−0.5630722***	−0.4688876***		−0.1873397*	−0.2827593**		−0.216922*		−0.3745657***	−0.2357379*				−0.3553491***	−0.4446145***		−0.2296468*	−0.2007609*	−0.5167673***	−0.3120232***		−0.4259012***	−0.193082*				−0.2286431*		0.1798807*	0.4195442***	0.3279199***	−0.2004042*	−0.7050362***	−0.4766773***		−0.2455413*					−0.3377763***				−0.3403953***	0.1888525*	0.2732064**	−0.3993122***
TGFa		0.2208249*						0.2575938**		0.46146***	0.3706242***		0.2027551*	0.186643*	0.5220123***	0.3156944***		0.3814347***	0.3129377***	0.2386141*	0.2872946**								−0.2843171**		−0.311148**	−0.2659047**		0.380211***		0.3692646***						0.250841**	0.3436588***	0.2755687**		0.4386729***			0.356784***
TNFa	0.201986*						0.1795272*	0.2365908**		0.498834***	0.4240245***		0.2774317**	0.2795662**	0.5248962***	0.3246317***		0.6681451***	0.4537128***												−0.2538432*	−0.2964168**		0.3916085***		0.2341817*		0.2941926**	0.2451357*			0.3802608***	0.3562738***	0.2359**		0.4797969***	−0.2072316*
TNFa+CD4																		−0.2251976*						0.1831922*	0.1924011*	0.3471339***			0.3589912***	−0.2386456**			−0.1885385*
TNFa+CD8	−0.2041681*	−0.2256362*				−0.2788156**		−0.2310547*							−0.1967219*	−0.2717465**				−0.2042433*		−0.4028353***								0.4069172***	0.2905234***	0.3181302***	0.2303706**	−0.2880117**	−0.2451238**											−0.2264212*		0.4314905***
TNFb							0.3325015***			0.3114114**	0.2936441**				0.4677743***		−0.3099439**	0.6644044***	0.2723192**																	0.3417214**
Total Mono	0.3696032***	0.4625002***	0.3766194***			0.2757555**				0.2917312**					0.2859536**	0.2806738**		0.2296677*		0.4380032***	0.2247326*	0.2438041**	0.284656**			0.2405269**				−0.2968061***	−0.324581***	−0.3087133***		0.6011751***	0.6533238***							0.2430905*				0.3105728**		−0.2469816**
TPO					0.2660882**					0.2573645**	0.4406588***				0.3532984***				0.2894709**		0.2334459*						−0.206622*									0.2361702*				−0.2210111*			0.2481204**
TRAIL		−0.3662845***	−0.3431574***					0.196635*		0.3056256***	0.3288738***		0.2613596**	0.2469075**					0.3633006***																							0.246473**							−0.3087807**
Treatment Count	0.4687584***			0.3712087***		0.5148719***		0.2589291*		0.4069331***				0.2519914*	0.3319624**	0.2733799*		0.4858158***	0.378897***										−0.2301227*		−0.371069***	−0.331116**		0.5409966***	0.2410891*	0.2362321*						0.3168143**	0.3022367**			0.33112**	−0.2330588*	−0.2628086*	0.3989753***
TSLP					0.4694176**		0.4100542*			0.573776***	0.7561413***			0.4876593**	0.5060418**			0.3904655*	0.67087***		0.5974259***										−0.3751735*	−0.3662816*		0.4591022**		0.7564241***						0.3211241*	0.4060684*			0.5534573***
VEGFA		0.2569709*		0.2182445*						0.201486*					0.4112262***	0.4165124***		0.3109212***	0.2291946*	0.2126769*												−0.3500852***		0.3387727***					−0.2740112*				0.1935159*	0.3778162***		0.2197092*
Viral Load	0.2717958***					0.173078*													0.2300434**															0.1939708**
[truncated: 96 more columns]
