# Supplementary material for: Immunological Misfiring and Sex Differences/Similarities in Early COVID-19 Studies: Missed Opportunities of Making a Real IMPACT
Source: Cells. 2023 Nov 8;12(22):2591. doi: 10.3390/cells12222591 (PMC10670326; doi:10.3390/cells12222591)
Supplement: Supplementary file 1 [file cells-12-02591-s001.zip › cells-2638127-supplementary/SupplemetaryDataCells-Revised/TableS3_COVID19+vsHCW.csv]

Rank	Symbol	Control Abundance (multiple units)	Expression (log_2 fc)	Significance (p)
1	CXCL10orIP10	2.182802	0.6609026	0.0000000000000000000000000001797979
2	T cells	69.43208	-0.9876869	0.0000000000000000000000001034435
3	IL8orCXCL8	0.5829334	1.221654	0.000000000000000000002368601
4	Age	39.11404	0.6183395	0.000000000000000000009856385
5	CXCL9orMIG	3.349806	0.2325627	0.0000000000000000004669203
6	AntiS1IgG	0.05447126	3.278758	0.00000000000000001423832
7	IL6	0.419977	2.004737	0.0000000000000004254933
8	AntiS1IgM	0.07304762	2.47504	0.000000000000003739095
9	IL1RA	0.5194319	1.185126	0.0000000000000212504
10	Total Mono	8.548165	1.061757	0.00000000000009736276
11	CCL1orI309	0.3190775	1.060695	0.0000000000002627885
12	CCL8OrMCP2	1.50754	0.2420243	0.00000000004601117
13	CXCL13OrBCA1	1.766877	0.297271	0.00000000004908825
14	CD38+HLA-DR+CD8	0.4910948	1.418971	0.00000000009353637
15	CD38+HLA-DR+CD4	0.5558094	1.364839	0.0000000001512284
16	GzB+CD8	3.9812	1.167385	0.0000000004235396
17	IL17+CD4	4.1746	1.089623	0.0000000004742175
18	CCL4orMIP1b	1.441709	0.2046155	0.000000004519026
19	MCSF	1.812052	0.3865849	0.00000001048771
20	PD1+TIM3+CD4	0.3828876	1.075713	0.00000001225092
21	T cell number	0.7518962	-2.110754	0.00000002187837
22	IL15	0.685906	0.4464116	0.00000002648084
23	CD4effTreg	0.5232437	0.6766723	0.0000000705556
24	IL18	1.395397	0.3573648	0.00000007175809
25	pDCs	0.3053197	-1.775732	0.0000001570417
26	ncMono	0.7408595	1.880035	0.0000002859345
27	DC2s	0.3781869	-1.258197	0.0000003794542
28	PD1+TIM3+CD8	0.2233988	1.451764	0.0000004628367
29	intMono	1.741278	0.8887198	0.0000005798408
30	DC1s	0.03142262	-1.74736	0.0000006718054
31	BMI	26.81912	0.2198865	0.000003078335
32	CD8Temra	3.995926	0.7052825	0.00000309458
33	CCL27orCTACK	2.942151	0.07735068	0.000004658165
34	CXCL1orGROa	1.289488	0.2612769	0.00000757975
35	cMono	5.905527	0.3805839	0.00001352942
36	CCL21Or6CKine	2.312322	0.2080748	0.00001515269
37	B cells	4.63551	0.3376714	0.00001941724
38	VEGFA	0.9892861	0.3418423	0.00002449683
39	TNFa	1.618626	0.2738037	0.00002571835
40	CCL2orMCP1	2.438738	0.08725057	0.00002703332
41	TGFa	0.7042676	0.4315472	0.00003827902
42	CCL15orMIP1d	3.415265	0.1095813	0.00004852867
43	Eotaxin3	1.823126	-0.2630246	0.00007352417
44	CD8Tcm	2.628594	-1.087917	0.00009061879
45	CD8Tem	4.569714	-1.223494	0.0001208021
46	CCL5orRANTES	3.023204	0.06275382	0.0001435614
47	CD4Temra	0.2523898	0.459305	0.0002507512
48	SCF	0.819325	0.5736043	0.0004181376
49	TNFa+CD8	9.67	-0.8862431	0.001307495
50	IL1a	0.9527421	0.2786178	0.002014936
51	CCL3orMIP1a	1.317594	0.2128992	0.002253963
52	FLT3L	1.091498	0.1758851	0.002383812
53	IFNa2	1.382168	0.2073203	0.002605718
54	IL6+CD4	1.1586	0.0382602	0.004120641
55	Eotaxin	2.393744	-0.1864219	0.004603678
56	IL10	0.6722703	0.5866397	0.004841383
57	IL5	0.745111	0.1087124	0.008276514
58	IL4+CD4	1.5956	0.008523878	0.01325492
59	CCL7orMCP3	1.222655	0.149624	0.01587787
60	CXCR3+CD8	3.5808	-1.121121	0.01681387
61	CD4nTreg	2.239406	0.05491816	0.02322905
62	IL21	0.5227804	0.3016674	0.03142341
63	IL27	3.398861	0.03956501	0.0329087
64	CXCR3+CD4	3.5324	-1.237118	0.03504706
65	CCL17orTARC	1.516458	0.06113104	0.04349671
