# Supplementary material for: Immunological Misfiring and Sex Differences/Similarities in Early COVID-19 Studies: Missed Opportunities of Making a Real IMPACT
Source: Cells. 2023 Nov 8;12(22):2591. doi: 10.3390/cells12222591 (PMC10670326; doi:10.3390/cells12222591)
Supplement: Supplementary file 1 [file cells-12-02591-s001.zip › cells-2638127-supplementary/SupplemetaryDataCells-Revised/TableS4_Non-ICUvsHCW.csv]

Rank	Symbol	Control Abundance (multiple units)	Expression (log_2 fc)	Significance (p)
1	CXCL10orIP10	2.182802	0.6156998	0.000000000000000001504313
2	T cells	69.43208	-0.7362989	0.00000000000000001753673
3	Age	39.11404	0.6487978	0.0000000000000000214778
4	IL8orCXCL8	0.5829334	1.158802	0.0000000000000003461937
5	CXCL9orMIG	3.349806	0.1896472	0.000000000009873082
6	IL6	0.419977	1.708642	0.0000000000171004
7	AntiS1IgG	0.05447126	3.047991	0.00000000003010912
8	IL1RA	0.5194319	1.019206	0.0000000004525711
9	AntiS1IgM	0.07304762	2.223377	0.000000001070609
10	Total Mono	8.548165	0.8960688	0.00000000251153
11	CCL1orI309	0.3190775	0.8784048	0.00000001135386
12	CXCL13OrBCA1	1.766877	0.2590891	0.00000002285087
13	CCL8OrMCP2	1.50754	0.208631	0.00000004029449
14	CD38+HLA-DR+CD8	0.4910948	1.422405	0.0000001437034
15	MCSF	1.812052	0.3755748	0.0000001479712
16	GzB+CD8	3.9812	1.18442	0.0000001646308
17	IL17+CD4	4.1746	1.049862	0.0000002576926
18	IL15	0.685906	0.4997084	0.0000003109528
19	CD38+HLA-DR+CD4	0.5558094	1.079187	0.0000008019582
20	T cell number	0.7518962	-1.764298	0.0000009908115
21	intMono	1.741278	0.9844639	0.000003529271
22	DC1s	0.03142262	-1.383368	0.000007145708
23	CCL27orCTACK	2.942151	0.08296663	0.00001125599
24	CD4effTreg	0.5232437	0.5796236	0.00001353354
25	IL18	1.395397	0.2862865	0.00002089223
26	CCL4orMIP1b	1.441709	0.1606778	0.00002831205
27	CXCL1orGROa	1.289488	0.256181	0.00003609613
28	DC2s	0.3781869	-0.9291195	0.00003974202
29	Eotaxin3	1.823126	-0.30447	0.00004527156
30	CD8Temra	3.995926	0.7354847	0.00006561414
31	CCL21Or6CKine	2.312322	0.1974869	0.00008252953
32	PD1+TIM3+CD4	0.3828876	0.7537287	0.00009980523
33	pDCs	0.3053197	-1.276949	0.000126362
34	cMono	5.905527	0.3976754	0.0002098602
35	TNFa	1.618626	0.2505255	0.0002120299
36	CCL5orRANTES	3.023204	0.07097429	0.0002160624
37	ncMono	0.7408595	1.219822	0.0002790867
38	PD1+TIM3+CD8	0.2233988	1.226204	0.0003270063
39	TGFa	0.7042676	0.3510693	0.001007687
40	B cells	4.63551	0.268028	0.001128493
41	CD4Temra	0.2523898	0.4910187	0.001190902
42	VEGFA	0.9892861	0.2435477	0.001312223
43	BMI	26.81912	0.1572172	0.001402316
44	SCF	0.819325	0.5664583	0.001446792
45	CD8Tem	4.569714	-1.000168	0.001894298
46	CCL2orMCP1	2.438738	0.06538762	0.00355178
47	TRAIL	1.621638	0.1283091	0.003943282
48	CCL15orMIP1d	3.415265	0.08245155	0.005061393
49	FLT3L	1.091498	0.1844237	0.005654227
50	Eotaxin	2.393744	-0.2072773	0.00793082
51	IFNa2	1.382168	0.1847137	0.008606823
52	CD8Tcm	2.628594	-0.7862371	0.008882774
53	CCL3orMIP1a	1.317594	0.1745174	0.01411656
54	TNFa+CD8	9.67	-0.739253	0.01597543
55	IL10	0.6722703	0.4994686	0.02091105
56	CD4nTreg	2.239406	0.1137756	0.02101917
57	IL4+CD4	1.5956	0.05821733	0.02478792
58	CD4Tcm	15.00093	0.1187791	0.02779941
59	NKT cells	3.312819	-0.2459417	0.03708326
60	IL1a	0.9527421	0.1421093	0.0453373
61	CD4Tfh	3.56445	0.07403556	0.04996415
