# Supplementary material for: Immunological Misfiring and Sex Differences/Similarities in Early COVID-19 Studies: Missed Opportunities of Making a Real IMPACT
Source: Cells. 2023 Nov 8;12(22):2591. doi: 10.3390/cells12222591 (PMC10670326; doi:10.3390/cells12222591)
Supplement: Supplementary file 1 [file cells-12-02591-s001.zip › cells-2638127-supplementary/SupplemetaryDataCells-Revised/TableS5_ICUvsHCW.csv]

Rank	Symbol	Control Abundance (multiple units)	Expression (log_2 fc)	Significance (p)
1	IL6	0.419977	2.567317	0.00000000000000000614567
2	T cells	69.43208	-1.518395	0.00000000000002987412
3	pDCs	0.3053197	-2.850034	0.0000000000002213931
4	CXCL10orIP10	2.182802	0.7513083	0.0000000000009478505
5	CXCL9orMIG	3.349806	0.3183938	0.000000000002970514
6	IL8orCXCL8	0.5829334	1.347358	0.000000000003288649
7	CD8Tcm	2.628594	-1.747144	0.0000000004564685
8	IL1RA	0.5194319	1.528407	0.000000001257083
9	CCL1orI309	0.3190775	1.393846	0.000000001425642
10	T cell number	0.7518962	-2.724926	0.000000002371736
11	DC2s	0.3781869	-1.940729	0.00000001922393
12	DC1s	0.03142262	-2.461863	0.00000004579485
13	IL18	1.395397	0.4995215	0.00000006057194
14	AntiS1IgG	0.05447126	3.757386	0.00000008067154
15	AntiS1IgM	0.07304762	2.997007	0.0000002865258
16	CCL4orMIP1b	1.441709	0.2924907	0.000000398409
17	CXCL13OrBCA1	1.766877	0.3736348	0.0000005333084
18	Total Mono	8.548165	1.411543	0.0000005987015
19	CD8Tem	4.569714	-1.703231	0.0000007365642
20	MCSF	1.812052	0.4071371	0.0000009418494
21	VEGFA	0.9892861	0.5384316	0.000001840409
22	Age	39.11404	0.5492224	0.000006150014
23	PD1+TIM3+CD4	0.3828876	1.75418	0.000006983215
24	CCL8OrMCP2	1.50754	0.3088108	0.00000885743
25	CD38+HLA-DR+CD4	0.5558094	1.97846	0.00001309839
26	TNFa	1.618626	0.3203603	0.00003222912
27	IL17+CD4	4.1746	1.177979	0.00003347735
28	CCL15orMIP1d	3.415265	0.1638407	0.00004417544
29	ncMono	0.7408595	3.273816	0.00007890639
30	CCL7orMCP3	1.222655	0.4262478	0.00009149816
31	CD38+HLA-DR+CD8	0.4910948	1.411735	0.0001000897
32	CCL2orMCP1	2.438738	0.1324843	0.0001370209
33	BMI	26.81912	0.3514919	0.000152415
34	CXCL1orGROa	1.289488	0.27182	0.0003252027
35	TNFa+CD8	9.67	-1.212888	0.0003609158
36	CD4effTreg	0.5232437	0.8851472	0.0003646866
37	PD1+TIM3+CD8	0.2233988	1.927051	0.0003936722
38	GzB+CD8	3.9812	1.129528	0.0003998883
39	CCL21Or6CKine	2.312322	0.2288975	0.0006254454
40	IL15	0.685906	0.339818	0.0006721261
41	TGFa	0.7042676	0.5925032	0.0006857616
42	CCL17orTARC	1.516458	0.2529634	0.0007554719
43	IL1a	0.9527421	0.5570949	0.0008085777
44	CCL3orMIP1a	1.317594	0.2896626	0.0008865346
45	IL10	0.6722703	0.7348307	0.0008943758
46	CD8Temra	3.995926	0.6392852	0.002704002
47	B cells	4.63551	0.4846962	0.002794761
48	IL5	0.745111	0.3820415	0.003105354
49	CCL27orCTACK	2.942151	0.06611879	0.004307532
50	cMono	5.905527	0.3445019	0.00448595
51	CXCR3+CD8	3.5808	-1.242081	0.005877229
52	intMono	1.741278	0.6865933	0.006409038
53	IFNy	0.9181439	0.4870109	0.006415499
54	IL6+CD4	1.1586	0.4262236	0.008182444
55	IFNa2	1.382168	0.2525334	0.009854123
56	SCF	0.819325	0.5878963	0.0127835
57	FGF2	1.520527	0.2015106	0.01553897
58	FLT3L	1.091498	0.1599463	0.01774277
59	Ethnicity	9.622807	-1.041054	0.01997017
60	IFNg+CD4	5.982	-1.049811	0.02018213
61	IL17A	0.5573578	0.2080688	0.02983079
62	IL33	1.256668	0.7290184	0.03390225
63	CXCR3+CD4	3.5324	-1.549063	0.04016077
64	CD4Temra	0.2523898	0.392354	0.04154273
65	CCL5orRANTES	3.023204	0.04574595	0.0445889
